# Supplementary material for: Reduced myeloid commitment and increased uptake by macrophages of stem cell–derived HPS2 neutrophils
Source: Life Sci Alliance. 2024 Jan 18;7(4):e202302263. doi: 10.26508/lsa.202302263 (PMC10796564; doi:10.26508/lsa.202302263)
Supplement: Supplementary file 6 [file LSA-2023-02263_TableS1.xlsx]

## Sheet: Sheet1
Supplemental Table 1. List of antibodies and chemicals for FACS measurements
Antibodies	Clone/REF & Supplier	Dilution
FITC-labeled anti-CD15	clone MMA, BD Biosciences	1:150
APC-labeled anti-CD15	clone MMA, ThermoFisher Scientific	1:100
PB-labeled anti-CD11b	clone ICRF44, BD Biosciences	1:200
APC-labeled anti-CD11b	clone D12, BD Biosciences	1:150
PECY7-labeled anti-CD16	clone 3G8, BD Biosciences	1:1000
PB-labeled anti-CD16	clone 3G8, BD Biosciences	1:400
APC-labeled anti-CD34	clone 581, Biolegend, San Diego, CA, USA	1:400
PE-labeled anti-SIGLEC8	clone 7C9, Biolegend	1:100
PE-labeled anti-SIGLEC9	clone K8, Biolegend	1:100
FITC-labeled anti-EMR3	clone 3D7, BioRad, Hercules, CA, USA	1:100
PECY7-labeled anti-CD14	clone M5E2, BD Biosciences	1:200
FITC-labeled anti-Annexin-V	BD Biosciences	1:200
Hoechst	Sigma Aldrich	1:30 000
PE-labeled anti-CD34	A07776, Beckmann Coulter	1:25
CD42b-APC	MM2/174, Life Technologies	1:1000
CD63-AF647	MX-49/129.5, Santa Cruz	1:50
CD66b-FITC	MCA216F, Bio-Rad	1:50
PE-labeled CD123	9F5, BD Biosciences	1:50
PE-CF594-labeled anti-163	GHI/61, BD Biosciences	1:100
